# Supplementary material for: A Liquid Metal Balloon for the Exfoliation of an Ultrathin and Uniform Gallium Oxide Layer
Source: Molecules. 2024 Dec 13;29(24):5894. doi: 10.3390/molecules29245894 (PMC11677224; doi:10.3390/molecules29245894)
Supplement: Supplementary file 1 [file molecules-29-05894-s001.zip]

Archive with 1 entries (1 files):
- molecules-3351578-supplementary.pdf
